# Supplementary material for: Structural determinants for ERK5 (MAPK7) and leucine rich repeat kinase 2 activities of benzo[e]pyrimido-[5,4-b]diazepine-6(11H)-ones
Source: Eur J Med Chem. 2013 Dec;70:758–67. doi: 10.1016/j.ejmech.2013.10.052 (PMC3914206; doi:10.1016/j.ejmech.2013.10.052)
Supplement: Supplementary file 2 [file mmc2.xls]

## Sheet: __JChemStructureSheet
Hash	StructureStringLength	StructureStringFormat	StructureString
A37FF6048BCF4BFC028F5BA6E7FF4CA2	1	mrv	JChemExceldxAAAB+LCAAAAAAABADtvQdgHEmWJSYvbcp7f0r1StfgdKEIgGATJNiQQBDswYjN5pLsHWlHIymrKoHKZVZlXWYWQMztnbz33nvvvffee++997o7nU4n99//P1xmZAFs9s5K2smeIYCqyB8/fnwfPyIe/x7vFmV6mddNUS0/+2h3vPPR73H0eOp/djLPF8fvqmV6XpR5el7Vi6xNL++Pd3fGO6P0Il/mddbms3RynV6OX5y+Sfmrex8dJY+/eFpN14t82R49/gJgimlWvm7r9ZQ+WFRlPl0TRPrl7OlnHy12Pzp6nLXV4rius+sUv+HjbDfN9tLsXprtp9n9NPs0zR6k2UGaPUyz3R36P32/Sw12qcUuNdmlNrvUaJda7VKzXWq3R…
E7E5EB02A5798F51591BFF453904843D	1	mrv	JChemExcelgBEAAB+LCAAAAAAABADtvQdgHEmWJSYvbcp7f0r1StfgdKEIgGATJNiQQBDswYjN5pLsHWlHIymrKoHKZVZlXWYWQMztnbz33nvvvffee++997o7nU4n99//P1xmZAFs9s5K2smeIYCqyB8/fnwfPyIe/x7vFmV6mddNUS0/+2h3vPPR73H0eOp/djLPF8fvqmV6XpR5el7Vi6xNL++Pd3fGO6P0Il/mddbms3RynV6OX5y+Sfmrex8dJY+/eFpN14t82R49/gJgimlWvm7r9ZQ+WFRlPl0TRPrl7OlnHy12Pzp6nLXV4rius+sUv+HjbDfN9tLsXprtp9n9NPs0zR6k2UGaPUyz3R36P32/Sw12qcUuNdmlNrvUaJda7VKzXWq3R…
75F8C290CEE52E175DB5F2F869E9143E	1	mrv	JChemExcel1BEAAB+LCAAAAAAABADtvQdgHEmWJSYvbcp7f0r1StfgdKEIgGATJNiQQBDswYjN5pLsHWlHIymrKoHKZVZlXWYWQMztnbz33nvvvffee++997o7nU4n99//P1xmZAFs9s5K2smeIYCqyB8/fnwfPyIe/x7vFmV6mddNUS0/+2h3vPPR73H0eOp/djLPF8fvqmV6XpR5el7Vi6xNL++Pd3fGO6P0Il/mddbms3RynV6OX5y+Sfmrex8dJY+/eFpN14t82R49/gJgimlWvm7r9ZQ+WFRlPl0TRPrl7OlnHy12Pzp6nLXV4rius+sUv+HjbDfN9tLsXprtp9n9NPs0zR6k2UGaPUyz3R36P32/Sw12qcUuNdmlNrvUaJda7VKzXWq3R…
F8CA566173B2AAC9F3CC1373CD2B44B9	1	mrv	JChemExcel/A8AAB+LCAAAAAAABADtvQdgHEmWJSYvbcp7f0r1StfgdKEIgGATJNiQQBDswYjN5pLsHWlHIymrKoHKZVZlXWYWQMztnbz33nvvvffee++997o7nU4n99//P1xmZAFs9s5K2smeIYCqyB8/fnwfPyIe/x7vFmV6mddNUS0/+2h3vPPR73H0eOp/djLPF8fvqmV6XpR5el7Vi6xNL++Pd3fGO6P0Il/mddbms3RynV6OX5y+Sfmrex8dJY+/eFpN14t82R49/gJgimlWvm7r9ZQ+WFRlPl0TRPrl7OlnHy12Pzp6nLXV4rius+sUv+HjbDfN9tLsXprtp9n9NPs0zR6k2UGaPUyz3R36P32/Sw12qcUuNdmlNrvUaJda7VKzXWq3R…
B74B28476FF603D0F9BAA1EF622C761A	1	mrv	JChemExcelcBAAAB+LCAAAAAAABADtvQdgHEmWJSYvbcp7f0r1StfgdKEIgGATJNiQQBDswYjN5pLsHWlHIymrKoHKZVZlXWYWQMztnbz33nvvvffee++997o7nU4n99//P1xmZAFs9s5K2smeIYCqyB8/fnwfPyIe/x7vFmV6mddNUS0/+2h3vPPR73H0eOp/djLPF8fvqmV6XpR5el7Vi6xNL++Pd3fGO6P0Il/mddbms3RynV6OX5y+Sfmrex8dJY+/eFpN14t82R49/gJgimlWvm7r9ZQ+WFRlPl0TRPrl7OlnHy12Pzp6nLXV4rius+sUv+HjbDfN9tLsXprtp9n9NPs0zR6k2UGaPUyz3R36P32/Sw12qcUuNdmlNrvUaJda7VKzXWq3R…
7AFF5083800E04D975F9CCA2DF2B4953	1	mrv	JChemExcelkBEAAB+LCAAAAAAABADtvQdgHEmWJSYvbcp7f0r1StfgdKEIgGATJNiQQBDswYjN5pLsHWlHIymrKoHKZVZlXWYWQMztnbz33nvvvffee++997o7nU4n99//P1xmZAFs9s5K2smeIYCqyB8/fnwfPyIe/x7vFmV6mddNUS0/+2h3vPPR73H0eOp/djLPF8fvqmV6XpR5el7Vi6xNL++Pd3fGO6P0Il/mddbms3RynV6OX5y+Sfmrex8dJY+/eFpN14t82R49/gJgimlWvm7r9ZQ+WFRlPl0TRPrl7OlnHy12Pzp6nLXV4rius+sUv+HjbDfN9tLsXprtp9n9NPs0zR6k2UGaPUyz3R36P32/Sw12qcUuNdmlNrvUaJda7VKzXWq3R…
74A4D23DB1D50ECC8920B07B5BDD6BDE	1	mrv	JChemExcel6BEAAB+LCAAAAAAABADtvQdgHEmWJSYvbcp7f0r1StfgdKEIgGATJNiQQBDswYjN5pLsHWlHIymrKoHKZVZlXWYWQMztnbz33nvvvffee++997o7nU4n99//P1xmZAFs9s5K2smeIYCqyB8/fnwfPyIe/x7vFmV6mddNUS0/+2h3vPPR73H0eOp/djLPF8fvqmV6XpR5el7Vi6xNL++Pd3fGO6P0Il/mddbms3RynV6OX5y+Sfmrex8dJY+/eFpN14t82R49/gJgimlWvm7r9ZQ+WFRlPl0TRPrl7OlnHy12Pzp6nLXV4rius+sUv+HjbDfN9tLsXprtp9n9NPs0zR6k2UGaPUyz3R36P32/Sw12qcUuNdmlNrvUaJda7VKzXWq3R…
FA8E4EFA1C07022391136D536D9A85D8	1	mrv	JChemExcelDhAAAB+LCAAAAAAABADtvQdgHEmWJSYvbcp7f0r1StfgdKEIgGATJNiQQBDswYjN5pLsHWlHIymrKoHKZVZlXWYWQMztnbz33nvvvffee++997o7nU4n99//P1xmZAFs9s5K2smeIYCqyB8/fnwfPyIe/x7vFmV6mddNUS0/+2h3vPPR73H0eOp/djLPF8fvqmV6XpR5el7Vi6xNL++Pd3fGO6P0Il/mddbms3RynV6OX5y+Sfmrex8dJY+/eFpN14t82R49/gJgimlWvm7r9ZQ+WFRlPl0TRPrl7OlnHy12Pzp6nLXV4rius+sUv+HjbDfN9tLsXprtp9n9NPs0zR6k2UGaPUyz3R36P32/Sw12qcUuNdmlNrvUaJda7VKzXWq3R…

## Sheet: KINOMEscan
Structure
Compound ID	24	25	26	15 (LRRK2-IN-1)
Compound Concentration (µM)	10	10	10	10
AAK1	96	89	100	84
ABL1(E255K)-phosphorylated	82	92	100	80
ABL1(F317I)-nonphosphorylated	17	26	51	15
ABL1(F317I)-phosphorylated	24	29	64	17
ABL1(F317L)-nonphosphorylated	23	15	71	14
ABL1(F317L)-phosphorylated	7.8	9.1	34	0.85
ABL1(H396P)-nonphosphorylated	34	47	86	100
ABL1(H396P)-phosphorylated	100	100	100	100
ABL1(M351T)-phosphorylated	77	80	89	94
ABL1(Q252H)-nonphosphorylated	81	89	100	100
ABL1(Q252H)-phosphorylated	100	83	100	100
ABL1(T315I)-nonphosphorylated	100	100	95	100
ABL1(T315I)-phosphorylated	100	100	92	58
ABL1(Y253F)-phosphorylated	79	60	100	89
ABL1-nonphosphorylated	60	90	96	100
ABL1-phosphorylated	81	100	100	82
ABL2	100	100	100	97
ACVR1	100	100	100	98
ACVR1B	88	97	100	100
ACVR2A	71	93	95	100
ACVR2B	86	91	100	100
ACVRL1	99	100	100	100
ADCK3	56	61	59	71
ADCK4	81	92	100	94
AKT1	90	100	100	79
AKT2	100	100	100	100
AKT3	97	100	84	100
ALK	31	15	21	13
AMPK-alpha1	80	48	100	51
AMPK-alpha2	89	76	100	66
ANKK1	100	85	84	100
ARK5	68	90	100	47
ASK1	100	100	100	100
ASK2	100	100	100	100
AURKA	28	28	100	1.2
AURKB	79	60	100	38
AURKC	50	38	66	50
AXL	100	100	93	100
BIKE	73	93	100	100
BLK	100	100	100	97
BMPR1A	67	96	100	100
BMPR1B	97	98	100	76
BMPR2	100	100	93	100
BMX	71	91	100	87
BRAF	100	100	90	81
BRAF(V600E)	100	100	100	100
BRK	54	29	62	58
BRSK1	82	84	100	81
BRSK2	81	80	92	64
BTK	100	98	100	100
CAMK1	68	48	37	55
CAMK1D	87	77	61	69
CAMK1G	56	90	95	74
CAMK2A	44	81	100	21
CAMK2B	62	80	78	62
CAMK2D	62	100	96	28
CAMK2G	76	98	94	47
CAMK4	100	82	100	79
CAMKK1	77	99	100	73
CAMKK2	52	78	100	31
CASK	100	100	98	85
CDC2L1	98	81	100	84
CDC2L2	100	100	100	82
CDC2L5	100	100	100	100
CDK11	96	87	100	100
CDK2	95	96	100	100
CDK3	100	100	100	100
CDK4-cyclinD1	100	100	91	100
CDK4-cyclinD3	100	73	100	100
CDK5	100	94	100	81
CDK7	100	18	57	86
CDK8	91	100	95	100
CDK9	96	98	100	100
CDKL1	92	100	86	78
CDKL2	88	95	99	100
CDKL3	81	73	99	83
CDKL5	100	93	100	100
CHEK1	85	100	100	100
CHEK2	100	100	100	66
CIT	1.5	66	98	99
CLK1	11	100	100	28
CLK2	25	79	86	72
CLK3	80	100	100	95
CLK4	11	100	100	54
CSF1R	57	56	100	98
CSK	75	74	100	90
CSNK1A1	100	100	100	100
CSNK1A1L	100	100	99	100
CSNK1D	60	98	100	81
CSNK1E	81	100	100	95
CSNK1G1	94	73	98	100
CSNK1G2	95	91	96	100
CSNK1G3	86	96	91	93
CSNK2A1	75	100	89	100
CSNK2A2	89	100	97	93
CTK	100	100	89	100
DAPK1	19	77	100	73
DAPK2	22	90	99	67
DAPK3	18	86	100	67
DCAMKL1	6.4	8.4	62	4.2
DCAMKL2	1.2	1.1	3.6	0.45
DCAMKL3	100	100	92	90
DDR1	67	98	100	100
DDR2	100	96	81	100
DLK	78	62	100	81
DMPK	85	96	100	100
DMPK2	100	94	100	100
DRAK1	100	100	100	100
DRAK2	100	100	100	93
DYRK1A	67	100	88	99
DYRK1B	61	69	71	94
DYRK2	82	100	100	76
EGFR	74	89	100	84
EGFR(E746-A750del)	84	80	100	72
EGFR(G719C)	66	71	100	100
EGFR(G719S)	81	86	96	86
EGFR(L747-E749del, A750P)	70	85	100	78
EGFR(L747-S752del, P753S)	93	74	100	84
EGFR(L747-T751del,Sins)	76	76	100	100
EGFR(L858R)	62	83	100	79
EGFR(L858R,T790M)	100	100	78	84
EGFR(L861Q)	82	89	100	100
EGFR(S752-I759del)	80	80	86	99
EGFR(T790M)	76	89	100	88
EIF2AK1	100	100	100	100
EPHA1	100	100	98	100
EPHA2	95	100	100	92
EPHA3	91	100	95	100
EPHA4	97	100	100	89
EPHA5	94	99	100	95
EPHA6	97	100	100	89
EPHA7	91	99	100	97
EPHA8	72	97	100	80
EPHB1	100	95	95	98
EPHB2	83	86	100	100
EPHB3	94	96	100	100
EPHB4	100	100	100	100
EPHB6	68	69	100	31
ERBB2	100	100	100	100
ERBB3	100	100	100	100
ERBB4	100	100	100	100
ERK1	94	96	100	100
ERK2	88	98	100	85
ERK3	100	100	100	100
ERK4	100	100	100	100
ERK5	0.1	0.05	0.1	0.05
ERK8	96	99	100	100
ERN1	87	96	87	59
FAK	18	19	57	34
FER	64	38	96	51
FES	100	89	100	84
FGFR1	83	100	100	86
FGFR2	83	100	100	95
FGFR3	80	88	100	80
FGFR3(G697C)	80	100	100	85
FGFR4	23	75	100	28
FGR	79	98	99	84
FLT1	100	100	100	100
FLT3	100	100	100	100
FLT3(D835H)	94	100	100	100
FLT3(D835Y)	100	100	100	100
FLT3(ITD)	100	100	100	100
FLT3(K663Q)	100	100	100	97
FLT3(N841I)	55	90	100	73
FLT3(R834Q)	100	100	100	100
FLT4	84	100	100	100
FRK	56	24	87	34
FYN	82	86	78	100
GAK	19	82	100	16
GCN2(Kin.Dom.2,S808G)	79	100	95	95
GRK1	100	85	100	91
GRK4	100	98	100	86
GRK7	89	94	100	100
GSK3A	100	100	100	100
GSK3B	72	80	98	88
HCK	100	97	100	100
HIPK1	52	100	100	100
HIPK2	88	100	100	88
HIPK3	48	100	92	89
HIPK4	50	87	100	100
HPK1	90	89	94	100
HUNK	97	100	53	100
ICK	100	100	100	90
IGF1R	87	89	100	96
IKK-alpha	100	100	100	100
IKK-beta	100	100	99	89
IKK-epsilon	100	100	100	96
INSR	78	88	100	84
INSRR	97	94	100	97
IRAK1	95	89	100	100
IRAK3	100	100	100	100
IRAK4	100	100	100	83
ITK	100	100	100	82
JAK1(JH1domain-catalytic)	100	100	100	100
JAK1(JH2domain-pseudokinase)	62	100	98	92
JAK2(JH1domain-catalytic)	100	95	100	70
JAK3(JH1domain-catalytic)	100	100	100	100
JNK1	63	38	76	95
JNK2	42	44	63	94
JNK3	43	48	74	77
KIT	83	91	100	100
KIT(A829P)	93	95	74	100
KIT(D816H)	100	100	100	100
KIT(D816V)	71	92	96	72
KIT(L576P)	75	93	100	100
KIT(V559D)	79	96	100	100
KIT(V559D,T670I)	75	80	100	81
KIT(V559D,V654A)	100	100	100	100
LATS1	100	100	100	100
LATS2	92	92	93	95
LCK	87	66	100	100
LIMK1	100	93	100	95
LIMK2	100	100	100	100
LKB1	90	82	100	96
LOK	70	100	100	100
LRRK2	20	28	28	0
LRRK2(G2019S)	18	20	23	5
LTK	38	11	48	32
LYN	83	85	100	100
LZK	100	100	92	100
MAK	100	100	100	72
MAP3K1	100	100	93	95
MAP3K15	77	88	95	69
MAP3K2	100	90	100	97
MAP3K3	98	100	100	97
MAP3K4	98	100	100	100
MAP4K2	86	100	92	100
MAP4K3	100	100	98	71
MAP4K4	35	98	96	85
MAP4K5	72	96	95	100
MAPKAPK2	100	100	100	100
MAPKAPK5	100	96	100	97
MARK1	83	99	100	87
MARK2	88	98	96	100
MARK3	100	100	100	98
MARK4	87	100	100	78
MAST1	73	78	100	100
MEK1	75	68	100	100
MEK2	75	66	89	99
MEK3	65	73	86	75
MEK4	100	100	100	100
MEK5	28	83	100	85
MEK6	66	61	84	83
MELK	62	100	100	100
MERTK	100	100	100	100
MET	100	97	100	100
MET(M1250T)	88	95	100	96
MET(Y1235D)	74	100	100	100
MINK	36	100	100	77
MKK7	100	100	88	100
MKNK1	100	100	96	50
MKNK2	8.6	100	100	1.2
MLCK	100	100	100	100
MLK1	85	100	100	93
MLK2	98	96	100	100
MLK3	92	100	100	100
MRCKA	100	100	100	100
MRCKB	100	100	100	100
MST1	95	100	100	100
MST1R	100	100	100	98
MST2	100	100	100	71
MST3	73	88	100	87
MST4	100	100	100	95
MTOR	85	100	100	97
MUSK	95	100	100	99
MYLK	2.9	73	98	8.7
MYLK2	85	100	100	98
MYLK4	78	88	100	80
MYO3A	79	86	100	94
MYO3B	76	100	100	83
NDR1	100	100	100	96
NDR2	100	100	100	100
NEK1	63	72	84	83
NEK11	100	100	100	100
NEK2	62	88	86	100
NEK3	99	100	83	100
NEK4	100	97	89	95
NEK5	57	100	100	100
NEK6	56	100	100	76
NEK7	100	100	100	100
NEK9	87	98	100	100
NIM1	100	100	100	100
NLK	68	63	78	50
OSR1	100	100	99	88
p38-alpha	38	99	94	87
p38-beta	56	56	81	60
p38-delta	100	100	100	72
p38-gamma	61	88	32	76
PAK1	85	82	100	95
PAK2	90	90	92	65
PAK3	80	69	95	83
PAK4	85	91	100	94
PAK6	88	86	100	98
PAK7	100	100	100	96
PCTK1	100	100	100	96
PCTK2	95	80	100	83
PCTK3	100	100	100	100
PDGFRA	100	100	100	100
PDGFRB	67	83	100	100
PDPK1	83	98	99	100
PFCDPK1(P.falciparum)	93	91	100	100
PFPK5(P.falciparum)	92	85	100	100
PFTAIRE2	93	99	100	100
PFTK1	100	100	100	81
PHKG1	75	100	100	54
PHKG2	47	68	90	33
PIK3C2B	100	100	100	100
PIK3C2G	100	100	99	100
PIK3CA	70	100	100	74
PIK3CA(C420R)	100	100	99	89
PIK3CA(E542K)	75	98	100	77
PIK3CA(E545A)	68	85	91	98
PIK3CA(E545K)	100	100	100	100
PIK3CA(H1047L)	94	100	90	20
PIK3CA(H1047Y)	68	100	76	71
PIK3CA(I800L)	64	100	75	38
PIK3CA(M1043I)	66	93	92	65
PIK3CA(Q546K)	98	100	99	91
PIK3CB	71	87	100	96
PIK3CD	100	100	91	62
PIK3CG	30	80	82	15
PIK4CB	100	100	100	95
PIM1	83	97	100	100
PIM2	85	100	100	100
PIM3	67	78	100	88
PIP5K1A	100	100	78	90
PIP5K1C	6.3	100	100	96
PIP5K2B	96	100	100	100
PIP5K2C	38	96	93	40
PKAC-alpha	91	100	100	100
PKAC-beta	100	100	100	100
PKMYT1	70	100	100	80
PKN1	100	100	100	100
PKN2	82	100	100	95
PKNB(M.tuberculosis)	98	100	96	100
PLK1	0.2	43	95	0.7
PLK2	8.8	100	97	100
PLK3	3.8	73	84	51
PLK4	0.3	0.25	5.1	0
PRKCD	67	100	100	75
PRKCE	72	79	98	100
PRKCH	84	100	100	100
PRKCI	100	100	95	100
PRKCQ	100	100	100	100
PRKD1	21	100	100	28
PRKD2	30	87	100	59
PRKD3	19	100	100	42
PRKG1	100	100	100	98
PRKG2	98	98	100	74
PRKR	33	71	97	84
PRKX	87	100	100	99
PRP4	95	95	100	93
PYK2	77	17	43	78
QSK	100	100	100	100
RAF1	100	100	100	100
RET	100	100	100	100
RET(M918T)	81	94	100	100
RET(V804L)	77	100	100	89
RET(V804M)	100	100	100	80
RIOK1	88	76	100	100
RIOK2	81	93	81	100
RIOK3	74	84	89	85
RIPK1	76	100	100	99
RIPK2	95	87	100	100
RIPK4	100	100	100	74
RIPK5	24	4.9	16	16
ROCK1	64	74	77	100
ROCK2	65	79	83	87
ROS1	24	3.4	20	12
RPS6KA4(Kin.Dom.1-N-terminal)	100	100	100	100
RPS6KA4(Kin.Dom.2-C-terminal)	0.65	100	100	46
RPS6KA5(Kin.Dom.1-N-terminal)	100	100	100	96
RPS6KA5(Kin.Dom.2-C-terminal)	43	100	86	92
RSK1(Kin.Dom.1-N-terminal)	71	75	100	73
RSK1(Kin.Dom.2-C-terminal)	22	63	88	10
RSK2(Kin.Dom.1-N-terminal)	100	100	100	77
RSK3(Kin.Dom.1-N-terminal)	100	100	100	83
RSK3(Kin.Dom.2-C-terminal)	13	78	83	7.5
RSK4(Kin.Dom.1-N-terminal)	100	100	100	92
RSK4(Kin.Dom.2-C-terminal)	5.2	93	98	2.2
S6K1	100	100	100	100
SBK1	80	72	99	100
SgK110	94	43	81	62
SGK3	100	100	83	95
SIK	90	98	100	77
SIK2	81	95	100	98
SLK	49	100	100	100
SNARK	74	100	96	47
SNRK	100	72	52	94
SRC	95	90	100	100
SRMS	100	100	82	77
SRPK1	74	90	100	94
SRPK2	98	86	100	100
SRPK3	91	91	100	72
STK16	50	75	99	62
STK33	2.4	81	100	10
STK35	100	100	96	100
STK36	92	96	99	97
STK39	100	100	100	39
SYK	88	100	100	100
TAK1	100	100	100	98
TAOK1	85	51	79	28
TAOK2	100	74	78	65
TAOK3	100	100	82	24
TBK1	98	100	100	97
TEC	100	91	100	100
TESK1	84	100	100	82
TGFBR1	100	98	100	100
TGFBR2	100	100	100	100
TIE1	70	100	100	100
TIE2	79	100	100	100
TLK1	94	74	90	100
TLK2	98	94	100	99
TNIK	56	100	94	100
TNK1	5	7.8	53	2.8
TNK2	43	35	80	18
TNNI3K	73	82	89	100
TRKA	93	78	100	69
TRKB	84	83	100	100
TRKC	100	100	90	100
TRPM6	100	100	94	100
TSSK1B	61	90	100	60
TTK	46	94	49	28
TXK	93	95	100	91
TYK2(JH1domain-catalytic)	83	100	81	52
TYK2(JH2domain-pseudokinase)	100	100	100	100
TYRO3	100	100	100	100
ULK1	100	100	100	80
ULK2	96	75	98	67
ULK3	100	100	100	100
VEGFR2	100	100	100	84
VRK2	100	100	82	99
WEE1	82	98	100	100
WEE2	100	100	100	100
YANK1	100	100	100	100
YANK2	100	100	100	100
YANK3	100	100	100	100
YES	100	89	100	100
YSK1	60	66	90	68
YSK4	24	100	100	99
ZAK	88	100	100	99
ZAP70	100	79	90	79
Number of total assayed kinases	442
Number of score not higher than 10	16	8	3	16
S10	0.036	0.018	0.007	0.036
* (a) Results are presented as '% Ctrl', where lower numbers indicate stronger hits. (b) The assay kinases were human kinases that were expressed as fusion to T7 bateriophage. (c)The KINOMEscan selectivity score (S) which is calculated by dividing the number of kinases that bind to the compound at given concentration or with a chosen minimum IC50 value by the total number of kinases tested. The s…
	Ambit score not higher than 1% Ctrl.
	Amibit score between 1 to 10% Ctrl.

## Sheet: KiNativ
										* (a) Results are presented as '% Inhibiton' at 10 uM.
Cmpd ID								25	26
Compound Concentration (µM)								10	10
Kinase	Reference	Description	Sequence	Proteome	Sequence_PT	position	Labeling Site
Erk5	UniRef100_Q13164	Mitogen-activated protein kinase 7 n=2 Tax=Homo sapiens RepID=MK07_HUMAN	DLkPSNLLVNENCELK	HEL	DLkPSNLLVNENCELK_HEL	1	Lys2	>95	94.3
ABL,ARG	UniRef100_P00519	Proto-oncogene tyrosine-protein kinase ABL1 [Homo sapiens (Human)]	LMTGDTYTAHAGAkFPIK	HEL	LMTGDTYTAHAGAkFPIK_HEL	2	Activation Loop	17.5147	-6.4
ACK	UniRef100_Q07912	Activated CDC42 kinase 1 [Homo sapiens (Human)]	TVSVAVkCLKPDVLSQPEAMDDFIR	HEL	TVSVAVkCLKPDVLSQPEAMDDFIR_HEL	3	Lys1	43.5036	20.1
AGK	UniRef100_Q53H12	Acylglycerol kinase, mitochondrial n=2 Tax=Homo sapiens RepID=AGK_HUMAN	ATVFLNPAACkGK	PC3	ATVFLNPAACkGK_PC3	4	ATP	1.78542	15.3
AMPKa1,AMPKa2	UniRef100_Q13131	5'-AMP-activated protein kinase catalytic subunit alpha-1 [Homo sapiens (Human)]	VAVkILNR	HEL	VAVkILNR_HEL	5	Lys1	10.887	6
AMPKa1,AMPKa2	UniRef100_Q13131	5'-AMP-activated protein kinase catalytic subunit alpha-1 [Homo sapiens (Human)]	DLkPENVLLDAHMNAK	HEL	DLkPENVLLDAHMNAK_HEL	6	Lys2	9.56606	-22.8
AMPKa1,AMPKa2	UniRef100_Q13131	5'-AMP-activated protein kinase catalytic subunit alpha-1 [Homo sapiens (Human)]	VAVkILNR	PC3	VAVkILNR_PC3	7	Lys1	14.9442	6.9
AMPKa1,AMPKa2	UniRef100_Q13131	5'-AMP-activated protein kinase catalytic subunit alpha-1 [Homo sapiens (Human)]	DLkPENVLLDAHMNAK	PC3	DLkPENVLLDAHMNAK_PC3	8	Lys2	16.4384	12.1
ANPb	UniRef100_P20594	Atrial natriuretic peptide receptor B precursor [Homo sapiens (Human)]	GMAFLHNSIISSHGSLkSSNCVVDSR	PC3	GMAFLHNSIISSHGSLkSSNCVVDSR_PC3	9	Lys2	-11.4426	24.3
ARAF	UniRef100_P10398	A-Raf proto-oncogene serine/threonine-protein kinase [Homo sapiens (Human)]	DLkSNNIFLHEGLTVK	HEL	DLkSNNIFLHEGLTVK_HEL	10	Lys2	-0.656571	2.9
ATR	UniRef100_Q13535	Serine/threonine-protein kinase ATR [Homo sapiens (Human)]	FYIMMCkPK	HEL	FYIMMCkPK_HEL	11	ATP	8.47919	-9.8
ATR	UniRef100_Q13535	Serine/threonine-protein kinase ATR [Homo sapiens (Human)]	FYIMMCkPK	PC3	FYIMMCkPK_PC3	12	ATP	21.0472	-4.3
AurB	UniRef100_Q96GD4	Serine/threonine-protein kinase 12 [Homo sapiens (Human)]	SHFIVALkVLFK	HEL	SHFIVALkVLFK_HEL	13	Lys1	65.8226	42.5
BARK1	UniRef100_P25098	Beta-adrenergic receptor kinase 1 n=1 Tax=Homo sapiens RepID=ARBK1_HUMAN	DLkPANILLDEHGHVR	HEL	DLkPANILLDEHGHVR_HEL	14	Lys2	11.9732	10.9
BMX,BTK	UniRef100_Q06187	Tyrosine-protein kinase BTK [Homo sapiens]	GQYDVAIkMIK	HEL	GQYDVAIkMIK_HEL	15	Lys1	~43.0	-22.5
BRAF	UniRef100_P15056	B-Raf proto-oncogene serine/threonine-protein kinase [Homo sapiens (Human)]	DLkSNNIFLHEDLTVK	HEL	DLkSNNIFLHEDLTVK_HEL	16	Lys2	-0.203822	8.6
CaMK1a	UniRef100_Q14012	Calcium/calmodulin-dependent protein kinase type 1 [Homo sapiens (Human)]	LVAIkCIAK	HEL	LVAIkCIAK_HEL	17	Lys1	19.0801	36
CaMK1d	UniRef100_Q8IU85	Calcium/calmodulin-dependent protein kinase type 1D [Homo sapiens (Human)]	LFAVkCIPK	HEL	LFAVkCIPK_HEL	18	Lys1	5.77595	19.9
CaMK2a,CaMK2b,CaMK2d,CaMK2g	UniRef100_Q9UQM7	Calcium/calmodulin-dependent protein kinase type II alpha chain [Homo sapiens (Human)]	DLkPENLLLASK	PC3	DLkPENLLLASK_PC3	19	Lys2	-1.14225	-3.7
CaMK2g	UniRef100_Q13555	Calcium/calmodulin-dependent protein kinase type II gamma chain [Homo sapiens (Human)]	TSTQEYAAkIINTK	HEL	TSTQEYAAkIINTK_HEL	20	Lys1	8.68421	7.3
CaMK2g	UniRef100_Q13555	Calcium/calmodulin-dependent protein kinase type II gamma chain [Homo sapiens (Human)]	TSTQEYAAkIINTK	PC3	TSTQEYAAkIINTK_PC3	21	Lys1	7.76602	-4.7
CASK	UniRef100_O14936	Peripheral plasma membrane protein CASK n=2 Tax=Catarrhini RepID=CSKP_HUMAN	ETGQQFAVkIVDVAK	PC3	ETGQQFAVkIVDVAK_PC3	22	Lys1	-0.193518	-36.1
CDK10	UniRef100_Q15131	Cell division protein kinase 10 [Homo sapiens (Human)]	DLkVSNLLMTDK	PC3	DLkVSNLLMTDK_PC3	23	Lys2	-11.0338	10.4
CDK11,CDK8	UniRef100_P49336	Cell division protein kinase 8 [Homo sapiens (Human)]	DLkPANILVMGEGPER	PC3	DLkPANILVMGEGPER_PC3	24	Lys2	8.89941	7.9
CDK2	UniRef100_P24941	Cell division protein kinase 2 [Homo sapiens (Human)]	DLkPQNLLINTEGAIK	HEL	DLkPQNLLINTEGAIK_HEL	25	Lys2	9.36047	7
CDK2	UniRef100_P24941	Cell division protein kinase 2 [Homo sapiens (Human)]	DLkPQNLLINTEGAIK	PC3	DLkPQNLLINTEGAIK_PC3	26	Lys2	5.013	-6.7
CDK5	UniRef100_Q00535	Cell division protein kinase 5 [Homo sapiens (Human)]	ETHEIVALkR	PC3	ETHEIVALkR_PC3	27	Lys1	9.65484	-6.5
CDK5	UniRef100_Q00535	Cell division protein kinase 5 [Homo sapiens (Human)]	NRETHEIVALkR	PC3	NRETHEIVALkR_PC3	28	Lys1	-1.15834	11.7
CDK5	UniRef100_Q00535	Cell division protein kinase 5 [Homo sapiens (Human)]	DLkPQNLLINR	PC3	DLkPQNLLINR_PC3	29	Lys2	-8.56231	-4.7
CDK7	UniRef100_P50613	Cell division protein kinase 7 [Homo sapiens (Human)]	DLkPNNLLLDENGVLK	HEL	DLkPNNLLLDENGVLK_HEL	30	Lys2	67.9131	22.2
CDK9	UniRef100_P50750	Cell division protein kinase 9 [Homo sapiens (Human)]	DMkAANVLITR	PC3	DMkAANVLITR_PC3	31	Lys2	9.95108	0.7
CHK1	UniRef100_O14757	Serine/threonine-protein kinase Chk1 [Homo sapiens (Human)]	DIkPENLLLDER	HEL	DIkPENLLLDER_HEL	32	Lys2	-12.2928	13.8
CHK2	UniRef100_O96017	Serine/threonine-protein kinase Chk2 [Homo sapiens (Human)]	DLkPENVLLSSQEEDCLIK	HEL	DLkPENVLLSSQEEDCLIK_HEL	33	Lys2	15.5993	-18.8
CHK2	UniRef100_O96017	Serine/threonine-protein kinase Chk2 [Homo sapiens (Human)]	VAIkIISK	PC3	VAIkIISK_PC3	34	Lys1	11.2536	4.6
CHK2	UniRef100_O96017	Serine/threonine-protein kinase Chk2 [Homo sapiens (Human)]	DLkPENVLLSSQEEDCLIK	PC3	DLkPENVLLSSQEEDCLIK_PC3	35	Lys2	0.02829	14.1
CK1a	UniRef100_P48729	Casein kinase I isoform alpha [Homo sapiens (Human)]	DIkPDNFLMGIGR	PC3	DIkPDNFLMGIGR_PC3	36	Lys2	9.35662	-0.3
CK1d,CK1e	UniRef100_P48730	Casein kinase I isoform delta [Homo sapiens (Human)]	DVkPDNFLMGLGKK	PC3	DVkPDNFLMGLGKK_PC3	37	Lys2	-16.9129	13
CK2a2	UniRef100_P19784	Casein kinase II subunit alpha' [Homo sapiens (Human)]	DVkPHNVMIDHQQK	PC3	DVkPHNVMIDHQQK_PC3	38	Lys2	-14.1516	8
CLK2	UniRef100_P49760	Dual specificity protein kinase CLK2 [Homo sapiens (Human)]	LTHTDLkPENILFVNSDYELTYNLEK	PC3	LTHTDLkPENILFVNSDYELTYNLEK_PC3	39	Lys2	-16.9608	9.1
CSK	UniRef100_P41240	Tyrosine-protein kinase CSK [Homo sapiens (Human)]	VSDFGLTkEASSTQDTGKLPVK	HEL	VSDFGLTkEASSTQDTGKLPVK_HEL	40	Activation Loop	6.45462	14.3
CSK	UniRef100_P41240	Tyrosine-protein kinase CSK [Homo sapiens (Human)]	VSDFGLTkEASSTQDTGKLPVK	PC3	VSDFGLTkEASSTQDTGKLPVK_PC3	41	Activation Loop	-4.7644	-6.9
DGKA	UniRef100_P23743	Diacylglycerol kinase alpha [Homo sapiens (Human)]	IDPVPNTHPLLVFVNPkSGGK	HEL	IDPVPNTHPLLVFVNPkSGGK_HEL	42	ATP	8.09977	5.7
DMPK1	UniRef100_Q09013	Myotonin-protein kinase [Homo sapiens (Human)]	DIkPDNILLDR	HEL	DIkPDNILLDR_HEL	43	Lys2	10.0473	29.4
DNAPK	UniRef100_P78527	DNA-dependent protein kinase catalytic subunit [Homo sapiens (Human)]	GHDEREHPFLVkGGEDLRQDQR	HEL	GHDEREHPFLVkGGEDLRQDQR_HEL	44	ATP	2.30321	2.3
DNAPK	UniRef100_P78527	DNA-dependent protein kinase catalytic subunit [Homo sapiens (Human)]	kGGSWIQEINVAEK	PC3	kGGSWIQEINVAEK_PC3	45	ATP	-9.91188	23.8
DNAPK	UniRef100_P78527	DNA-dependent protein kinase catalytic subunit [Homo sapiens (Human)]	GHDEREHPFLVkGGEDLRQDQR	PC3	GHDEREHPFLVkGGEDLRQDQR_PC3	46	ATP	-16.2656	10.1
eEF2K	UniRef100_O00418	Elongation factor 2 kinase [Homo sapiens (Human)]	YIkYNSNSGFVR	HEL	YIkYNSNSGFVR_HEL	47	Protein Kinase Domain	8.68346	1.2
eEF2K	UniRef100_O00418	Elongation factor 2 kinase [Homo sapiens (Human)]	YIkYNSNSGFVR	PC3	YIkYNSNSGFVR_PC3	48	Protein Kinase Domain	-9.10206	1.9
EGFR	UniRef100_P00533	Epidermal growth factor receptor precursor [Homo sapiens (Human)]	IPVAIkELR	PC3	IPVAIkELR_PC3	49	Lys1	-6.43246	-3.3
EGFR	UniRef100_P00533	Epidermal growth factor receptor precursor [Homo sapiens (Human)]	ITDFGLAkLLGAEEK	PC3	ITDFGLAkLLGAEEK_PC3	50	Activation Loop	-31.0666	-5.7
EGFR	UniRef100_P00533	Epidermal growth factor receptor precursor [Homo sapiens (Human)]	LLGAEEKEYHAEGGkVPIK	PC3	LLGAEEKEYHAEGGkVPIK_PC3	51	Activation Loop	-10.0829	-8.1
EphA1	UniRef100_P21709	Ephrin type-A receptor 1 precursor [Homo sapiens (Human)]	LLDDFDGTYETQGGkIPIR	PC3	LLDDFDGTYETQGGkIPIR_PC3	52	Activation Loop	-1.78475	-0.1
EphA2	UniRef100_P29317	Ephrin type-A receptor 2 precursor [Homo sapiens (Human)]	EVPVAIkTLK	PC3	EVPVAIkTLK_PC3	53	Lys1	-0.801221	-1.4
EphA2	UniRef100_P29317	Ephrin type-A receptor 2 precursor [Homo sapiens (Human)]	VLEDDPEATYTTSGGkIPIR	PC3	VLEDDPEATYTTSGGkIPIR_PC3	54	Activation Loop	-2.28394	-3
EphA7	UniRef100_Q15375	Ephrin type-A receptor 7 n=1 Tax=Homo sapiens RepID=EPHA7_HUMAN	VIEDDPEAVYTTTGGkIPVR	PC3	VIEDDPEAVYTTTGGkIPVR_PC3	55	Activation Loop	-3.84941	8.5
EphB2	UniRef100_P29323	Ephrin type-B receptor 2 precursor [Homo sapiens (Human)]	FLEDDTSDPTYTSALGGkIPIR	PC3	FLEDDTSDPTYTSALGGkIPIR_PC3	56	Activation Loop	-3.83984	-3.1
EphB4	UniRef100_P54760	Ephrin type-B receptor 4 precursor [Homo sapiens (Human)]	FLEENSSDPTYTSSLGGkIPIR	PC3	FLEENSSDPTYTSSLGGkIPIR_PC3	57	Activation Loop	-12.9789	17
Erk1	UniRef100_P27361	Mitogen-activated protein kinase 3 [Homo sapiens (Human)]	DLkPSNLLINTTCDLK	HEL	DLkPSNLLINTTCDLK_HEL	58	Lys2	20.3382	-1.3
Erk1	UniRef100_P27361	Mitogen-activated protein kinase 3 [Homo sapiens (Human)]	DLkPSNLLINTTCDLK	PC3	DLkPSNLLINTTCDLK_PC3	59	Lys2	8.35862	-0.2
FAK	UniRef100_Q05397	Focal adhesion kinase 1 [Homo sapiens (Human)]	CIGEGQFGDVHQGIYMSPENPALAVAIkTCK	PC3	CIGEGQFGDVHQGIYMSPENPALAVAIkTCK_PC3	60	Lys1	79.3777	48.4
FER	UniRef100_P16591	Proto-oncogene tyrosine-protein kinase FER n=2 Tax=Homo sapiens RepID=FER_HUMAN	TSVAVkTCKEDLPQELK	HEL	TSVAVkTCKEDLPQELK_HEL	61	Lys1	21.2991	24.7
FER	UniRef100_P16591	Proto-oncogene tyrosine-protein kinase FER n=2 Tax=Homo sapiens RepID=FER_HUMAN	TSVAVkTCKEDLPQELK	PC3	TSVAVkTCKEDLPQELK_PC3	62	Lys1	28.8954	12
FES	UniRef100_P07332	Proto-oncogene tyrosine-protein kinase Fes/Fps n=2 Tax=Homo sapiens RepID=FES_HUMAN	LRADNTLVAVkSCR	HEL	LRADNTLVAVkSCR_HEL	63	Lys1	6.03796	4.1
FYN,SRC,YES	UniRef100_P06241	Proto-oncogene tyrosine-protein kinase Fyn n=2 Tax=Homo sapiens RepID=FYN_HUMAN	QGAkFPIKWTAPEAALYGR	PC3	QGAkFPIKWTAPEAALYGR_PC3	64	Activation Loop	-32.229	5.5
GCK	UniRef100_Q12851	Mitogen-activated protein kinase kinase kinase kinase 2 n=1 Tax=Homo sapiens RepID=M4K2_HUMAN	DTVTSELAAVkIVK	HEL	DTVTSELAAVkIVK_HEL	65	Lys1	-2.34255	6.8
GCN2	UniRef100_Q9P2K8	Eukaryotic translation initiation factor 2-alpha kinase 4 [Homo sapiens (Human)]	LDGCCYAVkR	HEL	LDGCCYAVkR_HEL	66	Lys1	4.49457	-6.3
GCN2	UniRef100_Q9P2K8	Eukaryotic translation initiation factor 2-alpha kinase 4 [Homo sapiens (Human)]	LDGCCYAVkR	PC3	LDGCCYAVkR_PC3	67	Lys1	-1.54734	6.4
GCN2	UniRef100_Q9P2K8	Eukaryotic translation initiation factor 2-alpha kinase 4 [Homo sapiens (Human)]	DLkPVNIFLDSDDHVK	PC3	DLkPVNIFLDSDDHVK_PC3	68	Lys2	-1.60298	1.6
GSK3A	UniRef100_P49840	Glycogen synthase kinase-3 alpha [Homo sapiens (Human)]	DIkPQNLLVDPDTAVLK	HEL	DIkPQNLLVDPDTAVLK_HEL	69	Lys2	4.14518	10.2
GSK3B	UniRef100_P49841	Glycogen synthase kinase-3 beta n=2 Tax=Homo sapiens RepID=GSK3B_HUMAN	DIkPQNLLLDPDTAVLK	PC3	DIkPQNLLLDPDTAVLK_PC3	70	Lys2	4.56507	-3
HPK1	UniRef100_Q92918	Mitogen-activated protein kinase kinase kinase kinase 1 [Homo sapiens (Human)]	DKVSGDLVALkMVK	HEL	DKVSGDLVALkMVK_HEL	71	Lys1	-8.33252	-10.9
IKKa	UniRef100_O15111	Inhibitor of nuclear factor kappa-B kinase alpha subunit [Homo sapiens (Human)]	DLkPENIVLQDVGGK	HEL	DLkPENIVLQDVGGK_HEL	72	Lys2	5.32343	-5.9
IKKe	UniRef100_Q14164	Inhibitor of nuclear factor kappa-B kinase epsilon subunit [Homo sapiens (Human)]	SGELVAVkVFNTTSYLRPR	HEL	SGELVAVkVFNTTSYLRPR_HEL	73	Lys1	-20.6738	8.6
IKKe,TBK1	UniRef100_Q14164	Inhibitor of nuclear factor kappa-B kinase epsilon subunit [Homo sapiens (Human)]	DIkPGNIMR	HEL	DIkPGNIMR_HEL	74	Lys2	18.1542	-55
IKKe,TBK1	UniRef100_Q14164	Inhibitor of nuclear factor kappa-B kinase epsilon subunit [Homo sapiens (Human)]	DIkPGNIMR	PC3	DIkPGNIMR_PC3	75	Lys2	10.98	-4.6
ILK	UniRef100_Q13418	Integrin-linked protein kinase 1 [Homo sapiens (Human)]	WQGNDIVVkVLK	HEL	WQGNDIVVkVLK_HEL	76	Lys1	-3.02052	19.8
ILK	UniRef100_Q13418	Integrin-linked protein kinase 1 [Homo sapiens (Human)]	WQGNDIVVkVLK	PC3	WQGNDIVVkVLK_PC3	77	Lys1	-5.94172	-69.5
ILK	UniRef100_Q13418	Integrin-linked protein kinase 1 [Homo sapiens (Human)]	ISMADVkFSFQCPGR	PC3	ISMADVkFSFQCPGR_PC3	78	Protein Kinase Domain	8.41544	2
IRAK1	UniRef100_P51617	Interleukin-1 receptor-associated kinase 1 [Homo sapiens (Human)]	AIQFLHQDSPSLIHGDIkSSNVLLDER	PC3	AIQFLHQDSPSLIHGDIkSSNVLLDER_PC3	79	Lys2	1.2211	-2.9
IRAK3	UniRef100_Q9Y616	Interleukin-1 receptor-associated kinase 3 [Homo sapiens (Human)]	SHLEHQSCTINMTSSSSkHLWYMPEEYIR	HEL	SHLEHQSCTINMTSSSSkHLWYMPEEYIR_HEL	80	Protein Kinase Domain	40.4501	37
IRAK4	UniRef100_Q9NWZ3	Interleukin-1 receptor-associated kinase 4 [Homo sapiens (Human)]	DIkSANILLDEAFTAK	HEL	DIkSANILLDEAFTAK_HEL	81	Lys2	13.4224	-2.3
IRAK4	UniRef100_Q9NWZ3	Interleukin-1 receptor-associated kinase 4 [Homo sapiens (Human)]	DIkSANILLDEAFTAK	PC3	DIkSANILLDEAFTAK_PC3	82	Lys2	-7.44773	1.4
IRE1	UniRef100_O75460	Endoribonuclease n=1 Tax=Homo sapiens RepID=ERN1_HUMAN	DLkPHNILISMPNAHGK	HEL	DLkPHNILISMPNAHGK_HEL	83	Lys2	-1.7636	-19
JAK1 domain1	UniRef100_P23458	Tyrosine-protein kinase JAK1 n=1 Tax=Homo sapiens RepID=JAK1_HUMAN	QLASALSYLEDKDLVHGNVCTkNLLLAR	HEL	QLASALSYLEDKDLVHGNVCTkNLLLAR_HEL	84	Other	3.22395	24.2
JAK1 domain2	UniRef100_P23458	Tyrosine-protein kinase JAK1 n=1 Tax=Homo sapiens RepID=JAK1_HUMAN	YDPEGDNTGEQVAVkSLKPESGGNHIADLKK	HEL	YDPEGDNTGEQVAVkSLKPESGGNHIADLKK_HEL	85	Lys1	4.78748	32.1
JAK1 domain2	UniRef100_P23458	Tyrosine-protein kinase JAK1 n=1 Tax=Homo sapiens RepID=JAK1_HUMAN	IGDFGLTkAIETDKEYYTVK	HEL	IGDFGLTkAIETDKEYYTVK_HEL	86	Activation Loop	5.12948	6.3
JAK2 domain2	UniRef100_O60674	Tyrosine-protein kinase JAK2 [Homo sapiens (Human)]	IGDFGLTkVLPQDKEYYK	HEL	IGDFGLTkVLPQDKEYYK_HEL	87	Activation Loop	-8.97543	6.5
JAK3 domain2	UniRef100_P52333	Tyrosine-protein kinase JAK3 [Homo sapiens (Human)]	IADFGLAkLLPLDKDYYVVR	HEL	IADFGLAkLLPLDKDYYVVR_HEL	88	Activation Loop	31.7754	~53.9
JNK1,JNK2,JNK3	UniRef100_P45983	Mitogen-activated protein kinase 8 [Homo sapiens (Human)]	DLkPSNIVVK	HEL	DLkPSNIVVK_HEL	89	Lys2	33.5162	14
JNK1,JNK2,JNK3	UniRef100_P45983	Mitogen-activated protein kinase 8 [Homo sapiens (Human)]	DLkPSNIVVK	PC3	DLkPSNIVVK_PC3	90	Lys2	30.3468	12.2
KHS1	UniRef100_Q9Y4K4	Mitogen-activated protein kinase kinase kinase kinase 5 [Homo sapiens (Human)]	NVHTGELAAVkIIK	PC3	NVHTGELAAVkIIK_PC3	91	Lys1	-6.5585	-7.1
KHS2	UniRef100_Q8IVH8	Mitogen-activated protein kinase kinase kinase kinase 3 [Homo sapiens (Human)]	NVNTGELAAIkVIK	PC3	NVNTGELAAIkVIK_PC3	92	Lys1	-4.86398	-3.3
KSR1,KSR2	UniRef100_Q8IVT5	Kinase suppressor of ras-1 [Homo sapiens (Human)]	SkNVFYDNGK	HEL	SkNVFYDNGK_HEL	93	Protein Kinase Domain	6.17122	12.3
LATS1	UniRef100_O95835	Serine/threonine-protein kinase LATS1 [Homo sapiens (Human)]	ALYATkTLR	HEL	ALYATkTLR_HEL	94	Lys1	7.21864	6.8
LATS2	UniRef100_Q9NRM7	Serine/threonine-protein kinase LATS2 n=1 Tax=Homo sapiens RepID=LATS2_HUMAN	VDTHALYAMkTLR	HEL	VDTHALYAMkTLR_HEL	95	Lys1	-4.2434	3.2
LKB1	UniRef100_Q15831	Serine/threonine-protein kinase 11 [Homo sapiens (Human)]	DIkPGNLLLTTGGTLK	HEL	DIkPGNLLLTTGGTLK_HEL	96	Lys2	-0.266293	6.4
LKB1	UniRef100_Q15831	Serine/threonine-protein kinase 11 [Homo sapiens (Human)]	DIkPGNLLLTTGGTLK	PC3	DIkPGNLLLTTGGTLK_PC3	97	Lys2	-4.13297	-0.8
LOK	UniRef100_O94804	Serine/threonine-protein kinase 10 [Homo sapiens (Human)]	NKETGALAAAkVIETK	HEL	NKETGALAAAkVIETK_HEL	98	Lys1	2.11821	24.4
LOK	UniRef100_O94804	Serine/threonine-protein kinase 10 [Homo sapiens (Human)]	DLkAGNVLMTLEGDIR	HEL	DLkAGNVLMTLEGDIR_HEL	99	Lys2	3.15398	-13
LOK	UniRef100_O94804	Serine/threonine-protein kinase 10 [Homo sapiens (Human)]	NKETGALAAAkVIETK	PC3	NKETGALAAAkVIETK_PC3	100	Lys1	1.89688	10
LOK	UniRef100_O94804	Serine/threonine-protein kinase 10 [Homo sapiens (Human)]	DLkAGNVLMTLEGDIR	PC3	DLkAGNVLMTLEGDIR_PC3	101	Lys2	8.03651	11.4
LYN	UniRef100_P07948	Tyrosine-protein kinase Lyn n=1 Tax=Homo sapiens RepID=LYN_HUMAN	VAVkTLKPGTMSVQAFLEEANLMK	HEL	VAVkTLKPGTMSVQAFLEEANLMK_HEL	102	Lys1	-2.85766	26.5
MAP2K1,MAP2K2	UniRef100_Q02750	Dual specificity mitogen-activated protein kinase kinase 1 n=4 Tax=Eutheria RepID=MP2K1_HUMAN	DVkPSNILVNSR	HEL	DVkPSNILVNSR_HEL	103	Lys2	-0.933805	17.5
MAP2K1,MAP2K2	UniRef100_Q02750	Dual specificity mitogen-activated protein kinase kinase 1 n=4 Tax=Eutheria RepID=MP2K1_HUMAN	DVkPSNILVNSR	PC3	DVkPSNILVNSR_PC3	104	Lys2	-0.192391	7.9
MAP2K3	UniRef100_P46734	Dual specificity mitogen-activated protein kinase kinase 3 [Homo sapiens (Human)]	DVkPSNVLINK	HEL	DVkPSNVLINK_HEL	105	Lys2	11.8339	10.9
MAP2K3	UniRef100_P46734	Dual specificity mitogen-activated protein kinase kinase 3 [Homo sapiens (Human)]	DVkPSNVLINK	PC3	DVkPSNVLINK_PC3	106	Lys2	-6.9906	0.8
MAP2K4	UniRef100_P45985	Dual specificity mitogen-activated protein kinase kinase 4 [Homo sapiens (Human)]	MVHKPSGQIMAVkR	PC3	MVHKPSGQIMAVkR_PC3	107	Lys1	-8.96894	-7.3
MAP2K4	UniRef100_P45985	Dual specificity mitogen-activated protein kinase kinase 4 [Homo sapiens (Human)]	DIkPSNILLDR	PC3	DIkPSNILLDR_PC3	108	Lys2	-7.56638	-14.4
MAP2K6	UniRef100_P52564	Dual specificity mitogen-activated protein kinase kinase 6 [Homo sapiens (Human)]	DVkPSNVLINALGQVK	HEL	DVkPSNVLINALGQVK_HEL	109	Lys2	14.229	-4.3
MAP2K6	UniRef100_P52564	Dual specificity mitogen-activated protein kinase kinase 6 [Homo sapiens (Human)]	HVPSGQIMAVkR	PC3	HVPSGQIMAVkR_PC3	110	Lys1	12.7759	-2.3
MAP2K6	UniRef100_P52564	Dual specificity mitogen-activated protein kinase kinase 6 [Homo sapiens (Human)]	DVkPSNVLINALGQVK	PC3	DVkPSNVLINALGQVK_PC3	111	Lys2	-3.92777	-9.9
MAP3K1	UniRef100_Q13233	Mitogen-activated protein kinase kinase kinase 1 n=1 Tax=Homo sapiens RepID=M3K1_HUMAN	DVkGANLLIDSTGQR	HEL	DVkGANLLIDSTGQR_HEL	112	Lys2	36.1268	2.2
MAP3K2	UniRef100_Q9Y2U5	Mitogen-activated protein kinase kinase kinase 2 n=3 Tax=Homo sapiens RepID=M3K2_HUMAN	ELAVkQVQFDPDSPETSKEVNALECEIQLLK	PC3	ELAVkQVQFDPDSPETSKEVNALECEIQLLK_PC3	113	Lys1	15.4985	-11.2
MAP3K2	UniRef100_Q9Y2U5	Mitogen-activated protein kinase kinase kinase 2 n=3 Tax=Homo sapiens RepID=M3K2_HUMAN	VYLCYDVDTGRELAVkQVQFDPDSPETSKEVNALECEIQLLK	PC3	VYLCYDVDTGRELAVkQVQFDPDSPETSKEVNALECEIQLLK_PC3	114	Lys1	23.7038	-12.3
MAP3K2,MAP3K3	UniRef100_Q9Y2U5	Mitogen-activated protein kinase kinase kinase 2 n=3 Tax=Homo sapiens RepID=M3K2_HUMAN	DIkGANILR	HEL	DIkGANILR_HEL	115	Lys2	14.3617	-4.4
MAP3K2,MAP3K3	UniRef100_Q9Y2U5	Mitogen-activated protein kinase kinase kinase 2 n=3 Tax=Homo sapiens RepID=M3K2_HUMAN	DIkGANILR	PC3	DIkGANILR_PC3	116	Lys2	-0.578653	5.5
MAP3K4	UniRef100_Q9Y6R4	Mitogen-activated protein kinase kinase kinase 4 [Homo sapiens (Human)]	DIkGANIFLTSSGLIK	HEL	DIkGANIFLTSSGLIK_HEL	117	Lys2	7.16365	-12
MAP3K4	UniRef100_Q9Y6R4	Mitogen-activated protein kinase kinase kinase 4 [Homo sapiens (Human)]	DIkGANIFLTSSGLIK	PC3	DIkGANIFLTSSGLIK_PC3	118	Lys2	2.56878	-1.2
MAP3K5	UniRef100_Q99683	Mitogen-activated protein kinase kinase kinase 5 [Homo sapiens (Human)]	DIkGDNVLINTYSGVLK	HEL	DIkGDNVLINTYSGVLK_HEL	119	Lys2	17.284	-8.4
MAP3K5,MAP3K6,MAP3K7	UniRef100_Q99683	Mitogen-activated protein kinase kinase kinase 5 [Homo sapiens (Human)]	IAIkEIPERDSR	HEL	IAIkEIPERDSR_HEL	120	Lys1	-4.25375	2
MAPKAPK3	UniRef100_Q16644	MAP kinase-activated protein kinase 3 [Homo sapiens (Human)]	KYAVTDDYQLSkQVLGLGVNGK	HEL	KYAVTDDYQLSkQVLGLGVNGK_HEL	121	ATP Loop	1.77858	20.8
MARK2	UniRef100_Q7KZI7	Serine/threonine-protein kinase MARK2 [Homo sapiens (Human)]	EVAVkIIDKTQLNSSSLQK	PC3	EVAVkIIDKTQLNSSSLQK_PC3	122	Lys1	1.26001	16.8
MARK2,MARK3	UniRef100_P27448	MAP/microtubule affinity-regulating kinase 3 [Homo sapiens (Human)]	DLkAENLLLDADMNIK	HEL	DLkAENLLLDADMNIK_HEL	123	Lys2	9.52678	-16.8
MARK2,MARK3	UniRef100_P27448	MAP/microtubule affinity-regulating kinase 3 [Homo sapiens (Human)]	DLkAENLLLDADMNIK	PC3	DLkAENLLLDADMNIK_PC3	124	Lys2	11.5526	3.7
MARK3,MARK4	UniRef100_P27448	MAP/microtubule affinity-regulating kinase 3 [Homo sapiens (Human)]	EVAIkIIDK	PC3	EVAIkIIDK_PC3	125	Lys1	-5.22912	0.6
MAST2,MAST4	UniRef100_Q6P0Q8	Microtubule-associated serine/threonine-protein kinase 2 [Homo sapiens (Human)]	DLkPDNLLVTSMGHIK	HEL	DLkPDNLLVTSMGHIK_HEL	126	Lys2	28.1686	-23.7
MAST3	UniRef100_O60307	Microtubule-associated serine/threonine-protein kinase 3 [Homo sapiens (Human)]	DLkPDNLLITSLGHIK	HEL	DLkPDNLLITSLGHIK_HEL	127	Lys2	0.492708	-5.1
MAST3	UniRef100_O60307	Microtubule-associated serine/threonine-protein kinase 3 [Homo sapiens (Human)]	DLkPDNLLITSLGHIK	PC3	DLkPDNLLITSLGHIK_PC3	128	Lys2	-6.77496	-3.9
MASTL	UniRef100_Q96GX5	Microtubule-associated serine/threonine-protein kinase-like [Homo sapiens (Human)]	LYAVkVVK	HEL	LYAVkVVK_HEL	129	Lys1	14.4868	5.9
MET	UniRef100_P08581	Hepatocyte growth factor receptor precursor [Homo sapiens (Human)]	DMYDkEYYSVHNK	PC3	DMYDkEYYSVHNK_PC3	130	Activation Loop	-15.9391	-12.7
MET	UniRef100_P08581	Hepatocyte growth factor receptor precursor [Homo sapiens (Human)]	DMYDKEYYSVHNkTGAK	PC3	DMYDKEYYSVHNkTGAK_PC3	131	Activation Loop	4.81846	9.2
MLK3	UniRef100_Q16584	Mitogen-activated protein kinase kinase kinase 11 [Homo sapiens (Human)]	DLkSNNILLLQPIESDDMEHK	HEL	DLkSNNILLLQPIESDDMEHK_HEL	132	Lys2	3.06375	-12.1
MLK3	UniRef100_Q16584	Mitogen-activated protein kinase kinase kinase 11 [Homo sapiens (Human)]	DLkSNNILLLQPIESDDMEHK	PC3	DLkSNNILLLQPIESDDMEHK_PC3	133	Lys2	4.35581	11.9
MPSK1	UniRef100_O75716	Serine/threonine-protein kinase 16 n=1 Tax=Homo sapiens RepID=STK16_HUMAN	DLkPTNILLGDEGQPVLMDLGSMNQACIHVEGSR	HEL	DLkPTNILLGDEGQPVLMDLGSMNQACIHVEGSR_HEL	134	Lys2	29.512	-9.4
MPSK1	UniRef100_O75716	Serine/threonine-protein kinase 16 n=1 Tax=Homo sapiens RepID=STK16_HUMAN	DLkPTNILLGDEGQPVLMDLGSMNQACIHVEGSR	PC3	DLkPTNILLGDEGQPVLMDLGSMNQACIHVEGSR_PC3	135	Lys2	-4.33188	5.8
MRCKb	UniRef100_Q9Y5S2	Serine/threonine-protein kinase MRCK beta n=1 Tax=Homo sapiens RepID=MRCKB_HUMAN	DIkPDNVLLDVNGHIR	PC3	DIkPDNVLLDVNGHIR_PC3	136	Lys2	-5.13306	1.8
MRCKb	UniRef100_Q9Y5S2	Serine/threonine-protein kinase MRCK beta n=1 Tax=Homo sapiens RepID=MRCKB_HUMAN	NHHVHLYPWSSLDGAEGSFDIkLPETK	PC3	NHHVHLYPWSSLDGAEGSFDIkLPETK_PC3	137	Other	6.15792	9.2
MSK1 domain1	UniRef100_O75582	Ribosomal protein S6 kinase alpha 5 [Homo sapiens (Human)]	DIkLENILLDSNGHVVLTDFGLSK	HEL	DIkLENILLDSNGHVVLTDFGLSK_HEL	138	Lys2	26.6647	~70.5
MSK1,MSK2 domain1	UniRef100_O75582	Ribosomal protein S6 kinase alpha 5 [Homo sapiens (Human)]	VLGTGAYGkVFLVR	HEL	VLGTGAYGkVFLVR_HEL	139	ATP Loop	-9.45932	7.4
MST1	UniRef100_Q13043	Serine/threonine-protein kinase 4 [Homo sapiens (Human)]	ETGQIVAIkQVPVESDLQEIIK	HEL	ETGQIVAIkQVPVESDLQEIIK_HEL	140	Lys1	-9.88449	15.9
MST1	UniRef100_Q13043	Serine/threonine-protein kinase 4 [Homo sapiens (Human)]	ETGQIVAIkQVPVESDLQEIIK	PC3	ETGQIVAIkQVPVESDLQEIIK_PC3	141	Lys1	-0.156509	-17.2
MST1,MST2	UniRef100_Q13043	Serine/threonine-protein kinase 4 [Homo sapiens (Human)]	DIkAGNILLNTEGHAK	PC3	DIkAGNILLNTEGHAK_PC3	142	Lys2	8.78053	-5.4
MST2	UniRef100_Q13188	Serine/threonine-protein kinase 3 [Homo sapiens (Human)]	ESGQVVAIkQVPVESDLQEIIK	HEL	ESGQVVAIkQVPVESDLQEIIK_HEL	143	Lys1	-4.46392	10.8
MST2	UniRef100_Q13188	Serine/threonine-protein kinase 3 [Homo sapiens (Human)]	ESGQVVAIkQVPVESDLQEIIK	PC3	ESGQVVAIkQVPVESDLQEIIK_PC3	144	Lys1	-9.16373	-9.4
MST3	UniRef100_Q9Y6E0	Serine/threonine-protein kinase 24 [Homo sapiens (Human)]	DIkAANVLLSEHGEVK	HEL	DIkAANVLLSEHGEVK_HEL	145	Lys2	7.33814	9.7
MST4,YSK1	UniRef100_O00506	Serine/threonine-protein kinase 25 [Homo sapiens (Human)]	DIkAANVLLSEQGDVK	PC3	DIkAANVLLSEQGDVK_PC3	146	Lys2	1.04976	0.5
MYO3A,MYO3B	UniRef100_Q8WXR4	Myosin-IIIB n=1 Tax=Homo sapiens RepID=MYO3B_HUMAN	DVkGNNILLTTEGGVK	HEL	DVkGNNILLTTEGGVK_HEL	147	Lys2	-3.34816	11.5
NDR2	UniRef100_Q9Y2H1	Serine/threonine-protein kinase 38-like [Homo sapiens (Human)]	DTGHIYAMkILR	PC3	DTGHIYAMkILR_PC3	148	Lys1	-0.235498	8.2
NEK1	UniRef100_Q96PY6	Serine/threonine-protein kinase Nek1 [Homo sapiens (Human)]	DIkSQNIFLTK	HEL	DIkSQNIFLTK_HEL	149	Lys2	14.665	3
NEK6,NEK7	UniRef100_Q9HC98	Serine/threonine-protein kinase Nek6 [Homo sapiens (Human)]	DIkPANVFITATGVVK	HEL	DIkPANVFITATGVVK_HEL	150	Lys2	6.93415	6.4
NEK6,NEK7	UniRef100_Q9HC98	Serine/threonine-protein kinase Nek6 [Homo sapiens (Human)]	DIkPANVFITATGVVK	PC3	DIkPANVFITATGVVK_PC3	151	Lys2	-4.97624	-4.6
NEK8	UniRef100_Q86SG6	Serine/threonine-protein kinase Nek8 [Homo sapiens (Human)]	DLkTQNILLDK	PC3	DLkTQNILLDK_PC3	152	Lys2	-18.9062	-8.1
NEK9	UniRef100_Q8TD19	Serine/threonine-protein kinase Nek9 n=1 Tax=Homo sapiens RepID=NEK9_HUMAN	LGDYGLAkK	HEL	LGDYGLAkK_HEL	153	Activation Loop	1.89254	-3
NEK9	UniRef100_Q8TD19	Serine/threonine-protein kinase Nek9 n=1 Tax=Homo sapiens RepID=NEK9_HUMAN	DIkTLNIFLTK	HEL	DIkTLNIFLTK_HEL	154	Lys2	14.6144	7.6
NEK9	UniRef100_Q8TD19	Serine/threonine-protein kinase Nek9 n=1 Tax=Homo sapiens RepID=NEK9_HUMAN	LGDYGLAkK	PC3	LGDYGLAkK_PC3	155	Activation Loop	6.73758	6.4
NEK9	UniRef100_Q8TD19	Serine/threonine-protein kinase Nek9 n=1 Tax=Homo sapiens RepID=NEK9_HUMAN	DIkTLNIFLTK	PC3	DIkTLNIFLTK_PC3	156	Lys2	1.63317	-4.7
p38a	UniRef100_Q16539	Mitogen-activated protein kinase 14 n=3 Tax=Eutheria RepID=MK14_HUMAN	QELNkTIWEVPER	HEL	QELNkTIWEVPER_HEL	157	Other	12.6062	55
p38a	UniRef100_Q16539	Mitogen-activated protein kinase 14 n=3 Tax=Eutheria RepID=MK14_HUMAN	DLkPSNLAVNEDCELK	HEL	DLkPSNLAVNEDCELK_HEL	158	Lys2	6.54093	-7.3
p38a	UniRef100_Q16539	Mitogen-activated protein kinase 14 n=3 Tax=Eutheria RepID=MK14_HUMAN	DLkPSNLAVNEDCELK	PC3	DLkPSNLAVNEDCELK_PC3	159	Lys2	42.3549	4.6
p38a	UniRef100_Q16539	Mitogen-activated protein kinase 14 n=3 Tax=Eutheria RepID=MK14_HUMAN	QELNkTIWEVPER	PC3	QELNkTIWEVPER_PC3	160	Other	-7.45742	-19
p38b	UniRef100_Q15759	Mitogen-activated protein kinase 11 n=2 Tax=Homo sapiens RepID=MK11_HUMAN	QELNkTVWEVPQR	PC3	QELNkTVWEVPQR_PC3	161	Other	14.4513	14.6
p38d,p38g	UniRef100_P53778	Mitogen-activated protein kinase 12 [Homo sapiens (Human)]	DLkPGNLAVNEDCELK	HEL	DLkPGNLAVNEDCELK_HEL	162	Lys2	12.3158	-11.7
p38d,p38g	UniRef100_P53778	Mitogen-activated protein kinase 12 [Homo sapiens (Human)]	DLkPGNLAVNEDCELK	PC3	DLkPGNLAVNEDCELK_PC3	163	Lys2	-6.81126	8.3
p70S6K	UniRef100_P23443	Ribosomal protein S6 kinase 1 (EC 2.7.1.37) (S6K) (S6K1) (70 kDa ribosomal protein S6 kinase 1) (p70 S6 kinase alpha) (p70(S6K)-alpha) [Homo sapiens (Human)]	DLkPENIMLNHQGHVK	HEL	DLkPENIMLNHQGHVK_HEL	164	Lys2	16.8651	-24.4
p70S6K	UniRef100_P23443	Ribosomal protein S6 kinase 1 (EC 2.7.1.37) (S6K) (S6K1) (70 kDa ribosomal protein S6 kinase 1) (p70 S6 kinase alpha) (p70(S6K)-alpha) [Homo sapiens (Human)]	DLkPENIMLNHQGHVK	PC3	DLkPENIMLNHQGHVK_PC3	165	Lys2	3.91995	10
p70S6K,p70S6Kb	UniRef100_P23443	Ribosomal protein S6 kinase 1 (EC 2.7.1.37) (S6K) (S6K1) (70 kDa ribosomal protein S6 kinase 1) (p70 S6 kinase alpha) (p70(S6K)-alpha) [Homo sapiens (Human)]	GGYGkVFQVR	PC3	GGYGkVFQVR_PC3	166	ATP Loop	-1.4679	-1
p70S6Kb	UniRef100_Q9UBS0	Ribosomal protein S6 kinase 2 [Homo sapiens (Human)]	DLkPENIMLSSQGHIK	HEL	DLkPENIMLSSQGHIK_HEL	167	Lys2	8.38695	-21.4
PAN3			VMDPTkILITGK	HEL	VMDPTkILITGK_HEL	168		-1.74787	-17.8
PCTAIRE1	UniRef100_Q00536	Serine/threonine-protein kinase PCTAIRE-1 [Homo sapiens (Human)]	LTDNLVALkEIR	PC3	LTDNLVALkEIR_PC3	169	Lys1	-25.85	-26.9
PCTAIRE2	UniRef100_Q00537	Serine/threonine-protein kinase PCTAIRE-2 [Homo sapiens (Human)]	DLkPQNLLINEK	HEL	DLkPQNLLINEK_HEL	170	Lys2	4.84819	1.4
PDK1	UniRef100_O15530	3-phosphoinositide-dependent protein kinase 1 [Homo sapiens (Human)]	EYAIkILEK	PC3	EYAIkILEK_PC3	171	Lys1	-5.4091	0
PEK	UniRef100_Q9NZJ5	Eukaryotic translation initiation factor 2-alpha kinase 3 precursor [Homo sapiens (Human)]	DLkPSNIFFTMDDVVK	HEL	DLkPSNIFFTMDDVVK_HEL	172	Lys2	6.4393	-23.3
PEK	UniRef100_Q9NZJ5	Eukaryotic translation initiation factor 2-alpha kinase 3 precursor [Homo sapiens (Human)]	DLkPSNIFFTMDDVVK	PC3	DLkPSNIFFTMDDVVK_PC3	173	Lys2	6.46651	-4.9
PFTAIRE1	UniRef100_O94921	Serine/threonine-protein kinase PFTAIRE-1 n=1 Tax=Homo sapiens RepID=PFTK1_HUMAN	LVALkVIR	PC3	LVALkVIR_PC3	174	Lys1	-9.7304	-14.3
PHKg2	UniRef100_P15735	Phosphorylase b kinase gamma catalytic chain, testis/liver isoform [Homo sapiens (Human)]	ATGHEFAVkIMEVTAER	PC3	ATGHEFAVkIMEVTAER_PC3	175	Lys1	8.14655	-3.8
PI4KA,PI4KAP2	UniRef100_P42356	Phosphatidylinositol 4-kinase alpha n=2 Tax=Homo sapiens RepID=PI4KA_HUMAN	SGTPMQSAAkAPYLAK	HEL	SGTPMQSAAkAPYLAK_HEL	176	ATP	23.669	-4.3
PI4KA,PI4KAP2	UniRef100_P42356	Phosphatidylinositol 4-kinase alpha n=2 Tax=Homo sapiens RepID=PI4KA_HUMAN	SGTPMQSAAkAPYLAK	PC3	SGTPMQSAAkAPYLAK_PC3	177	ATP	-7.15744	-19.2
PI4KB	UniRef100_Q9UBF8	Phosphatidylinositol 4-kinase beta n=2 Tax=Homo sapiens RepID=PI4KB_HUMAN	VPHTQAVVLNSkDK	HEL	VPHTQAVVLNSkDK_HEL	178	ATP	-21.5933	-1.9
PI4KB	UniRef100_Q9UBF8	Phosphatidylinositol 4-kinase beta n=2 Tax=Homo sapiens RepID=PI4KB_HUMAN	VPHTQAVVLNSkDK	PC3	VPHTQAVVLNSkDK_PC3	179	ATP	-6.1401	3.6
PIK3C3	UniRef100_Q8NEB9	Phosphatidylinositol 3-kinase catalytic subunit type 3 [Homo sapiens (Human)]	TEDGGKYPVIFkHGDDLR	HEL	TEDGGKYPVIFkHGDDLR_HEL	180	ATP	3.98389	8.1
PIK3CB	UniRef100_P42338	Phosphatidylinositol-4,5-bisphosphate 3-kinase catalytic subunit beta isoform [Homo sapiens (Human)]	VFGEDSVGVIFkNGDDLRQDMLTLQMLR	PC3	VFGEDSVGVIFkNGDDLRQDMLTLQMLR_PC3	181	ATP	0.791122	-124.1
PIK3CG	UniRef100_P48736	Phosphatidylinositol-4,5-bisphosphate 3-kinase catalytic subunit gamma isoform n=2 Tax=Homo sapiens RepID=PK3CG_HUMAN	KkPLWLEFK	HEL	KkPLWLEFK_HEL	182	ATP	11.8052	45.3
PIP4K2C	UniRef100_Q8TBX8	Phosphatidylinositol-5-phosphate 4-kinase type-2 gamma n=1 Tax=Homo sapiens RepID=PI42C_HUMAN	TLVIkEVSSEDIADMHSNLSNYHQYIVK	HEL	TLVIkEVSSEDIADMHSNLSNYHQYIVK_HEL	183	ATP	9.4883	4.7
PIP4K2C	UniRef100_Q8TBX8	Phosphatidylinositol-5-phosphate 4-kinase type-2 gamma n=1 Tax=Homo sapiens RepID=PI42C_HUMAN	TLVIkEVSSEDIADMHSNLSNYHQYIVK	PC3	TLVIkEVSSEDIADMHSNLSNYHQYIVK_PC3	184	ATP	-0.122965	-5.8
PIP4K2C	UniRef100_Q8TBX8	Phosphatidylinositol-5-phosphate 4-kinase type-2 gamma n=1 Tax=Homo sapiens RepID=PI42C_HUMAN	ELPTLkDMDFLNK	PC3	ELPTLkDMDFLNK_PC3	185	ATP	21.4836	-6.2
PITSLRE	UniRef100_P21127	PITSLRE serine/threonine-protein kinase CDC2L1 [Homo sapiens (Human)]	DLkTSNLLLSHAGILK	PC3	DLkTSNLLLSHAGILK_PC3	186	Lys2	5.1222	3.5
PKCa,PKCb	UniRef100_P17252	Protein kinase C alpha type n=2 Tax=Homo sapiens RepID=KPCA_HUMAN	DLkLDNVMLDSEGHIK	PC3	DLkLDNVMLDSEGHIK_PC3	187	Lys2	16.3617	-2.9
PKCi	UniRef100_P41743	Protein kinase C iota type [Homo sapiens (Human)]	IYAMkVVK	HEL	IYAMkVVK_HEL	188	Lys1	13.2521	-2.8
PKD1,PKD2	UniRef100_Q15139	Serine/threonine-protein kinase D1 n=1 Tax=Homo sapiens RepID=KPCD1_HUMAN	NIVHCDLkPENVLLASADPFPQVK	HEL	NIVHCDLkPENVLLASADPFPQVK_HEL	189	Lys2	-30.15	16.4
PKD2	UniRef100_Q9BZL6	Protein kinase D2 [Homo sapiens (Human)]	DVAVkVIDK	HEL	DVAVkVIDK_HEL	190	Lys1	-7.0773	-14.3
PKD2	UniRef100_Q9BZL6	Protein kinase D2 [Homo sapiens (Human)]	DVAVkVIDK	PC3	DVAVkVIDK_PC3	191	Lys1	-2.58132	26.9
PKN1	UniRef100_Q16512	Protein kinase N1 [Homo sapiens (Human)]	GHFGkVLLSEFRPSGELFAIK	HEL	GHFGkVLLSEFRPSGELFAIK_HEL	192	Lys1	-2.74159	15.3
PKR	UniRef100_P19525	Interferon-induced, double-stranded RNA-activated protein kinase [Homo sapiens (Human)]	DLkPSNIFLVDTK	HEL	DLkPSNIFLVDTK_HEL	193	Lys2	6.06945	-0.3
PKR	UniRef100_P19525	Interferon-induced, double-stranded RNA-activated protein kinase [Homo sapiens (Human)]	DLkPSNIFLVDTK	PC3	DLkPSNIFLVDTK_PC3	194	Lys2	-3.36831	-3.3
PLK1	UniRef100_P53350	Serine/threonine-protein kinase PLK1 [Homo sapiens (Human)]	DLkLGNLFLNEDLEVK	HEL	DLkLGNLFLNEDLEVK_HEL	195	Lys2	9.60142	23.9
PRP4	UniRef100_Q13523	Serine/threonine-protein kinase PRP4 homolog [Homo sapiens (Human)]	CNILHADIkPDNILVNESK	PC3	CNILHADIkPDNILVNESK_PC3	196	Lys2	-11.9234	5.5
PRPK	UniRef100_Q96S44	TP53-regulating kinase [Homo sapiens (Human)]	FLSGLELVkQGAEAR	HEL	FLSGLELVkQGAEAR_HEL	197	ATP Loop	-8.07955	9.6
PRPK	UniRef100_Q96S44	TP53-regulating kinase [Homo sapiens (Human)]	FLSGLELVkQGAEAR	PC3	FLSGLELVkQGAEAR_PC3	198	ATP Loop	-11.3028	-5.6
RIPK3	UniRef100_Q9Y572	Receptor-interacting serine/threonine-protein kinase 3 n=1 Tax=Homo sapiens RepID=RIPK3_HUMAN	DLkPSNVLLDPELHVK	HEL	DLkPSNVLLDPELHVK_HEL	199	Lys2	-1.3214	-2.4
ROCK1	UniRef100_Q13464	Rho-associated protein kinase 1 [Homo sapiens (Human)]	kLQLELNQER	PC3	kLQLELNQER_PC3	200	Other	-4.15264	-8.1
ROCK1,ROCK2	UniRef100_O75116	Rho-associated protein kinase 2 [Homo sapiens (Human)]	DVkPDNMLLDK	PC3	DVkPDNMLLDK_PC3	201	Lys2	5.69375	-4.8
RON	UniRef100_Q04912	Macrophage-stimulating protein receptor precursor (EC 2.7.1.112) (MSP receptor) (p185-Ron) (CDw136 antigen) [Contains: Macrophage- stimulating protein receptor alpha chain; Macrophage-stimulating protein receptor beta chain] [Homo sapiens (Human)]	IQCAIkSLSR	PC3	IQCAIkSLSR_PC3	202	Lys1	-17.4703	11.1
RSK1 domain1	UniRef100_Q15418	Ribosomal protein S6 kinase alpha 1 [Homo sapiens (Human)]	LTDFGLSkEAIDHEK	HEL	LTDFGLSkEAIDHEK_HEL	203	Activation Loop	0.160558	5.6
RSK1,RSK2 domain1	UniRef100_Q15418	Ribosomal protein S6 kinase alpha 1 [Homo sapiens (Human)]	DLkPENILLDEEGHIKLTDFGLSK	HEL	DLkPENILLDEEGHIKLTDFGLSK_HEL	204	Lys2	-6.16529	13.4
RSK1,RSK4 domain1	UniRef100_Q15418	Ribosomal protein S6 kinase alpha 1 [Homo sapiens (Human)]	VLGQGSFGkVFLVR	HEL	VLGQGSFGkVFLVR_HEL	205	ATP Loop	-4.94953	0.4
RSK2 domain1	UniRef100_P51812	Ribosomal protein S6 kinase alpha 3 [Homo sapiens (Human)]	LTDFGLSkESIDHEKK	HEL	LTDFGLSkESIDHEKK_HEL	206	Activation Loop	1.21715	7.2
RSK2 domain2	UniRef100_P51812	Ribosomal protein S6 kinase alpha 3 [Homo sapiens (Human)]	SkRDPTEEIEILLR	HEL	SkRDPTEEIEILLR_HEL	207	Protein Kinase Domain	1.31658	7.4
RSK2 domain2	UniRef100_P51812	Ribosomal protein S6 kinase alpha 3 [Homo sapiens (Human)]	SkRDPTEEIEILLR	PC3	SkRDPTEEIEILLR_PC3	208	Protein Kinase Domain	1.8892	-14.6
RSK2 domain2	UniRef100_P51812	Ribosomal protein S6 kinase alpha 3 [Homo sapiens (Human)]	DLkPSNILYVDESGNPESIR	PC3	DLkPSNILYVDESGNPESIR_PC3	209	Lys2	-4.34407	-0.5
RSKL1 domain1	UniRef100_Q96S38	Ribosomal protein S6 kinase delta-1 n=2 Tax=Homo sapiens RepID=KS6C1_HUMAN	VLGVIDkVLLVMDTR	HEL	VLGVIDkVLLVMDTR_HEL	210	Protein Kinase Domain	~75.1	-6.2
SGK3	UniRef100_Q96BR1	Serine/threonine-protein kinase Sgk3 [Homo sapiens (Human)]	FYAVkVLQK	HEL	FYAVkVLQK_HEL	211	Lys1	8.22994	25.5
SLK	UniRef100_Q9H2G2	CTCL tumor antigen se20-9 [Homo sapiens (Human)]	DLkAGNILFTLDGDIK	HEL	DLkAGNILFTLDGDIK_HEL	212	Lys2	10.4378	25.7
SLK	UniRef100_Q9H2G2	CTCL tumor antigen se20-9 [Homo sapiens (Human)]	ETSVLAAAkVIDTK	PC3	ETSVLAAAkVIDTK_PC3	213	Lys1	-17.5993	-35.8
SLK	UniRef100_Q9H2G2	CTCL tumor antigen se20-9 [Homo sapiens (Human)]	DLkAGNILFTLDGDIK	PC3	DLkAGNILFTLDGDIK_PC3	214	Lys2	-11.4241	2.9
SMG1	UniRef100_Q96Q15	Serine/threonine-protein kinase SMG1 n=4 Tax=Homo sapiens RepID=SMG1_HUMAN	DTVTIHSVGGTITILPTkTKPK	HEL	DTVTIHSVGGTITILPTkTKPK_HEL	215	ATP	-20.9665	-4.8
SNRK	UniRef100_Q9NRH2	SNF-related serine/threonine-protein kinase [Homo sapiens (Human)]	DLkPENVVFFEK	PC3	DLkPENVVFFEK_PC3	216	Lys2	-15.686	-6.9
SRC	UniRef100_P12931	Proto-oncogene tyrosine-protein kinase Src n=1 Tax=Homo sapiens RepID=SRC_HUMAN	VAIkTLKPGTMSPEAFLQEAQVMK	PC3	VAIkTLKPGTMSPEAFLQEAQVMK_PC3	217	Lys1	-3.4032	13.8
SRPK1	UniRef100_Q96SB4	Serine/threonine-protein kinase SRPK1 n=1 Tax=Homo sapiens RepID=SRPK1_HUMAN	IIHTDIkPENILLSVNEQYIR	PC3	IIHTDIkPENILLSVNEQYIR_PC3	218	Lys2	-29.3044	-25
SRPK1,SRPK2	UniRef100_Q96SB4	Serine/threonine-protein kinase SRPK1 n=1 Tax=Homo sapiens RepID=SRPK1_HUMAN	FVAMkVVK	PC3	FVAMkVVK_PC3	219	Lys1	-1.98145	-3.7
STLK5	UniRef100_Q7RTN6	STE20-related adaptor protein [Homo sapiens (Human)]	YSVkVLPWLSPEVLQQNLQGYDAK	HEL	YSVkVLPWLSPEVLQQNLQGYDAK_HEL	220	Activation Loop	-32.8722	~72.8
SYK	UniRef100_P43405	Tyrosine-protein kinase SYK [Homo sapiens (Human)]	ISDFGLSkALR	HEL	ISDFGLSkALR_HEL	221	Activation Loop	5.67995	-0.8
TAO1,TAO3	UniRef100_Q9H2K8	Serine/threonine-protein kinase TAO3 [Homo sapiens (Human)]	DIkAGNILLTEPGQVK	HEL	DIkAGNILLTEPGQVK_HEL	222	Lys2	20.9964	-15.8
TAO1,TAO3	UniRef100_Q9H2K8	Serine/threonine-protein kinase TAO3 [Homo sapiens (Human)]	DIkAGNILLTEPGQVK	PC3	DIkAGNILLTEPGQVK_PC3	223	Lys2	-5.18301	1.7
TAO2	UniRef100_Q9UL54	Serine/threonine-protein kinase TAO2 n=2 Tax=Homo sapiens RepID=TAOK2_HUMAN	DVkAGNILLSEPGLVK	PC3	DVkAGNILLSEPGLVK_PC3	224	Lys2	0.260644	7.2
TBK1	UniRef100_Q9UHD2	Serine/threonine-protein kinase TBK1 [Homo sapiens (Human)]	TGDLFAIkVFNNISFLRPVDVQMR	HEL	TGDLFAIkVFNNISFLRPVDVQMR_HEL	225	Lys1	-96.8407	~57.6
TEC	UniRef100_P42680	Tyrosine-protein kinase Tec n=2 Tax=Homo sapiens RepID=TEC_HUMAN	YVLDDQYTSSSGAkFPVK	HEL	YVLDDQYTSSSGAkFPVK_HEL	226	Activation Loop	8.89227	5.8
TLK1	UniRef100_Q9UKI8	Serine/threonine-protein kinase tousled-like 1 [Homo sapiens (Human)]	YAAVkIHQLNK	HEL	YAAVkIHQLNK_HEL	227	Lys1	-21.744	35.7
TLK1	UniRef100_Q9UKI8	Serine/threonine-protein kinase tousled-like 1 [Homo sapiens (Human)]	YLNEIKPPIIHYDLkPGNILLVDGTACGEIK	HEL	YLNEIKPPIIHYDLkPGNILLVDGTACGEIK_HEL	228	Lys2	-8.38785	3.6
TLK1	UniRef100_Q9UKI8	Serine/threonine-protein kinase tousled-like 1 [Homo sapiens (Human)]	YAAVkIHQLNK	PC3	YAAVkIHQLNK_PC3	229	Lys1	-9.68003	6.2
TLK1	UniRef100_Q9UKI8	Serine/threonine-protein kinase tousled-like 1 [Homo sapiens (Human)]	YLNEIKPPIIHYDLkPGNILLVDGTACGEIK	PC3	YLNEIKPPIIHYDLkPGNILLVDGTACGEIK_PC3	230	Lys2	-12.1693	6.8
TLK2	UniRef100_Q86UE8	Serine/threonine-protein kinase tousled-like 2 [Homo sapiens (Human)]	YVAVkIHQLNK	PC3	YVAVkIHQLNK_PC3	231	Lys1	-3.60224	-11.7
ULK1	UniRef100_O75385	Serine/threonine-protein kinase ULK1 [Homo sapiens]	DLkPQNILLSNPAGR	HEL	DLkPQNILLSNPAGR_HEL	232	Lys2	6.37502	-5.1
ULK3	UniRef100_Q6PHR2	Unc-51-like kinase 3 [Homo sapiens (Human)]	EVVAIkCVAK	HEL	EVVAIkCVAK_HEL	233	Lys1	-3.68807	2.5
Wee1	UniRef100_P30291	Wee1-like protein kinase [Homo sapiens (Human)]	YIHSMSLVHMDIkPSNIFISR	HEL	YIHSMSLVHMDIkPSNIFISR_HEL	234	Lys2	11.0661	2.9
Wnk1,Wnk2,Wnk3	UniRef100_Q9Y3S1	Serine/threonine-protein kinase WNK2 [Homo sapiens (Human)]	DLkCDNIFITGPTGSVK	HEL	DLkCDNIFITGPTGSVK_HEL	235	Lys2	9.61805	1.8
Wnk1,Wnk2,Wnk4	UniRef100_Q9Y3S1	Serine/threonine-protein kinase WNK2 [Homo sapiens (Human)]	IGDLGLATLkR	PC3	IGDLGLATLkR_PC3	236	Activation Loop	-9.37564	-6.2
Wnk4	UniRef100_Q96J92	Serine/threonine-protein kinase WNK4 [Homo sapiens (Human)]	DLkCDNVFITGPTGSVK	PC3	DLkCDNVFITGPTGSVK_PC3	237	Lys2	-16.3009	-2.1
ZAK	UniRef100_Q9NYL2	Mitogen-activated protein kinase kinase kinase MLT [Homo sapiens (Human)]	WISQDKEVAVKk	HEL	WISQDKEVAVKk_HEL	238	Lys1	-6.60715	13.4
ZAK	UniRef100_Q9NYL2	Mitogen-activated protein kinase kinase kinase MLT [Homo sapiens (Human)]	WISQDKEVAVKk	PC3	WISQDKEVAVKk_PC3	239	Lys1	-9.25808	-25.5
ZC1/HGK,ZC2/TNIK,ZC3/MINK	UniRef100_O95819	Mitogen-activated protein kinase kinase kinase kinase 4 [Homo sapiens (Human)]	DIkGQNVLLTENAEVK	HEL	DIkGQNVLLTENAEVK_HEL	240	Lys2	10.026	-1.1
ZC1/HGK,ZC2/TNIK,ZC3/MINK	UniRef100_O95819	Mitogen-activated protein kinase kinase kinase kinase 4 [Homo sapiens (Human)]	DIkGQNVLLTENAEVK	PC3	DIkGQNVLLTENAEVK_PC3	241	Lys2	-6.45115	-12.1
