# Supplementary material for: Structural determinants for ERK5 (MAPK7) and leucine rich repeat kinase 2 activities of benzo[e]pyrimido-[5,4-b]diazepine-6(11H)-ones
Source: Eur J Med Chem. 2013 Dec;70:758–67. doi: 10.1016/j.ejmech.2013.10.052 (PMC3914206; doi:10.1016/j.ejmech.2013.10.052)
Supplement: MOL file — ZIP file containing the MOL files of the most important compounds in this article. [file mol.zip]

Archive with 1 entries (1 files):
- 26.mol
