# Supplementary material for: Structural determinants for ERK5 (MAPK7) and leucine rich repeat kinase 2 activities of benzo[e]pyrimido-[5,4-b]diazepine-6(11H)-ones
Source: Eur J Med Chem. 2013 Dec;70:758–67. doi: 10.1016/j.ejmech.2013.10.052 (PMC3914206; doi:10.1016/j.ejmech.2013.10.052)
Supplement: MOL file — ZIP file containing the MOL files of the most important compounds in this article. [file mol.zip › 26.mol]

Untitled ACS Document 1996-1
  ChemDraw10181306562D

 47 53  0  0  0  0  0  0  0  0999 V2000
   -0.4806    3.0510    0.0000 N   0  0  0  0  0  0  0  0  0  0  0  0
   -0.4806    2.2260    0.0000 C   0  0  0  0  0  0  0  0  0  0  0  0
    0.2339    1.8135    0.0000 N   0  0  0  0  0  0  0  0  0  0  0  0
    0.9483    2.2260    0.0000 C   0  0  0  0  0  0  0  0  0  0  0  0
    0.9483    3.0510    0.0000 C   0  0  0  0  0  0  0  0  0  0  0  0
    0.2339    3.4635    0.0000 C   0  0  0  0  0  0  0  0  0  0  0  0
    1.5933    1.7116    0.0000 N   0  0  0  0  0  0  0  0  0  0  0  0
    2.3977    1.8952    0.0000 C   0  0  0  0  0  0  0  0  0  0  0  0
    2.7556    2.6385    0.0000 C   0  0  0  0  0  0  0  0  0  0  0  0
    2.3977    3.3818    0.0000 C   0  0  0  0  0  0  0  0  0  0  0  0
    1.5933    3.5653    0.0000 N   0  0  0  0  0  0  0  0  0  0  0  0
   -1.1926    1.8149    0.0000 N   0  0  0  0  0  0  0  0  0  0  0  0
   -1.1926    0.9899    0.0000 C   0  0  0  0  0  0  0  0  0  0  0  0
    2.9103    4.0245    0.0000 O   0  0  0  0  0  0  0  0  0  0  0  0
    1.4104    4.3669    0.0000 C   0  0  0  0  0  0  0  0  0  0  0  0
    2.8624    1.2135    0.0000 C   0  0  0  0  0  0  0  0  0  0  0  0
    3.6851    1.2752    0.0000 C   0  0  0  0  0  0  0  0  0  0  0  0
    4.0430    2.0185    0.0000 C   0  0  0  0  0  0  0  0  0  0  0  0
    3.5783    2.7001    0.0000 C   0  0  0  0  0  0  0  0  0  0  0  0
   -1.9071    0.5774    0.0000 C   0  0  0  0  0  0  0  0  0  0  0  0
   -1.9071   -0.2476    0.0000 C   0  0  0  0  0  0  0  0  0  0  0  0
   -1.1926   -0.6601    0.0000 C   0  0  0  0  0  0  0  0  0  0  0  0
   -0.4781   -0.2476    0.0000 C   0  0  0  0  0  0  0  0  0  0  0  0
   -0.4781    0.5774    0.0000 C   0  0  0  0  0  0  0  0  0  0  0  0
   -2.6191    0.9885    0.0000 O   0  0  0  0  0  0  0  0  0  0  0  0
   -1.1926   -1.4822    0.0000 C   0  0  0  0  0  0  0  0  0  0  0  0
   -0.4806   -1.8933    0.0000 N   0  0  0  0  0  0  0  0  0  0  0  0
   -1.9046   -1.8933    0.0000 O   0  0  0  0  0  0  0  0  0  0  0  0
   -0.4806   -2.7183    0.0000 C   0  0  0  0  0  0  0  0  0  0  0  0
    0.2339   -3.1308    0.0000 C   0  0  0  0  0  0  0  0  0  0  0  0
    0.9483   -2.7183    0.0000 C   0  0  0  0  0  0  0  0  0  0  0  0
    0.9483   -1.8933    0.0000 C   0  0  0  0  0  0  0  0  0  0  0  0
    0.2339   -1.4808    0.0000 C   0  0  0  0  0  0  0  0  0  0  0  0
    1.6603   -3.1294    0.0000 N   0  0  0  0  0  0  0  0  0  0  0  0
    1.6603   -3.9544    0.0000 C   0  0  0  0  0  0  0  0  0  0  0  0
    2.3748   -4.3669    0.0000 C   0  0  0  0  0  0  0  0  0  0  0  0
    3.0893   -3.9544    0.0000 N   0  0  0  0  0  0  0  0  0  0  0  0
    3.0893   -3.1294    0.0000 C   0  0  0  0  0  0  0  0  0  0  0  0
    2.3748   -2.7169    0.0000 C   0  0  0  0  0  0  0  0  0  0  0  0
    3.8013   -4.3654    0.0000 C   0  0  0  0  0  0  0  0  0  0  0  0
    1.4104    0.9101    0.0000 C   0  0  0  0  0  0  0  0  0  0  0  0
    0.6518    0.5858    0.0000 C   0  0  0  0  0  0  0  0  0  0  0  0
    0.7257   -0.2359    0.0000 C   0  0  0  0  0  0  0  0  0  0  0  0
    1.5301   -0.4194    0.0000 C   0  0  0  0  0  0  0  0  0  0  0  0
    1.9532    0.2888    0.0000 C   0  0  0  0  0  0  0  0  0  0  0  0
   -3.3311    0.5774    0.0000 C   0  0  0  0  0  0  0  0  0  0  0  0
   -4.0430    0.9885    0.0000 C   0  0  0  0  0  0  0  0  0  0  0  0
  1  2  2  0      
  2  3  1  0      
  3  4  2  0      
  4  5  1  0      
  5  6  2  0      
  6  1  1  0      
  4  7  1  0      
  7  8  1  0      
  8  9  2  0      
  9 10  1  0      
 10 11  1  0      
 11  5  1  0      
  2 12  1  0      
 12 13  1  0      
 10 14  2  0      
 11 15  1  0      
  8 16  1  0      
 16 17  2  0      
 17 18  1  0      
 18 19  2  0      
 19  9  1  0      
 13 20  2  0      
 20 21  1  0      
 21 22  2  0      
 22 23  1  0      
 23 24  2  0      
 24 13  1  0      
 20 25  1  0      
 22 26  1  0      
 26 27  1  0      
 26 28  2  0      
 27 29  1  0      
 29 30  1  0      
 30 31  1  0      
 31 32  1  0      
 32 33  1  0      
 33 27  1  0      
 31 34  1  0      
 34 35  1  0      
 35 36  1  0      
 36 37  1  0      
 37 38  1  0      
 38 39  1  0      
 39 34  1  0      
 37 40  1  0      
  7 41  1  0      
 41 42  1  0      
 42 43  1  0      
 43 44  1  0      
 44 45  1  0      
 45 41  1  0      
 25 46  1  0      
 46 47  1  0      
M  END
